# Supplementary material for: Establishment of Autoreactive CD4+CD8+ T Cell Hybridomas from Sjögren’s Disease Model, SATB1 Conditional Knockout Mice
Source: Int J Mol Sci. 2025 Dec 30;27(1):414. doi: 10.3390/ijms27010414 (PMC12787129; doi:10.3390/ijms27010414)
Supplement: Supplementary file 1 [file ijms-27-00414-s001.zip]

Archive with 1 entries (1 files):
- ijms-4027518 supplement_rev.pdf
